# Supplementary material for: Characterization of the Pank2-/- mouse retinal phenotype as a pre-clinical model for pantothenate kinase-associated neurodegeneration
Source: PLoS One. 2025 Jun 24;20(6):e0326866. doi: 10.1371/journal.pone.0326866 (PMC12186889; doi:10.1371/journal.pone.0326866)
Supplement: S1 Table — (XLSX) [file pone.0326866.s001.xlsx]

## Sheet: Sheet1
Coasy			Tfrc			Drd1			Drd2
WT	Pank2-/-		WT	Pank2-/-		WT	Pank2-/-		WT	Pank2-/-
98.8131	62.7425		107.222	103.18		87.964	170.672		82.339	162.424
96.9332	71.9244		84.1726	107.003		96.911	188.786		124.417	162.358
106.923	75.0404		128.637	88.3993		95.9502	149.898		94.7686	180.224
97.3306	66.8941		79.9688	109.047		117.63	155.863		112.067	171.712
