# Supplementary material for: Characterization of the Pank2-/- mouse retinal phenotype as a pre-clinical model for pantothenate kinase-associated neurodegeneration
Source: PLoS One. 2025 Jun 24;20(6):e0326866. doi: 10.1371/journal.pone.0326866 (PMC12186889; doi:10.1371/journal.pone.0326866)
Supplement: S2 Table — (XLSX) [file pone.0326866.s002.xlsx]

## Sheet: Sheet1
WT 3mo.	Pank2-/- 3mo.	WT 6mo.	Pank2-/- 6mo.	WT 9mo.	Pank2-/- 9mo.	WT 12mo.	Pank2-/- 12mo.
0.3845	0.376	0.3375	0.357	0.3795	0.3375	0.3305	0.343
0.381	0.3835	0.371	0.364	0.385	0.383	0.354	0.367
0.3795	0.375	0.399	0.361	0.3915	0.3555	0.367333	0.3665
0.3915	0.3665	0.3875	0.35	0.3765	0.3375	0.3655	0.3585
	0.379	0.3805	0.368	0.3875	0.354	0.364	0.332
		0.3805	0.364	0.361		0.339	0.3015
		0.374	0.3625	0.365		0.3735
		0.382	0.3625	0.3835		0.375
			0.3535	0.39
			0.3415	0.3835
				0.386
				0.378
