# Supplementary material for: Characterization of the Pank2-/- mouse retinal phenotype as a pre-clinical model for pantothenate kinase-associated neurodegeneration
Source: PLoS One. 2025 Jun 24;20(6):e0326866. doi: 10.1371/journal.pone.0326866 (PMC12186889; doi:10.1371/journal.pone.0326866)
Supplement: S3 Table — (XLSX) [file pone.0326866.s003.xlsx]

## Sheet: Sheet1
Receptor+ (REC+) thickness (um)									Total Retina (TR) thickness (um)
WT 3mo.	Pank2-/- 3mo.	WT 6mo.	Pank2-/- 6mo.	WT 9mo.	Pank2-/- 9mo.	WT 12mo.	Pank2-/- 12mo.		WT 3mo.	Pank2-/- 3mo.	WT 6mo.	Pank2-/- 6mo.	WT 9mo.	Pank2-/- 9mo.	WT 12mo.	Pank2-/- 12mo.
130.4	124.6	128.15	117.2	130.1	115.55	125.3	116.8		220.75	210.45	215.45	204.1	219.95	201.5	208.25	206.85
130.4	122.3	129.05	115.05	127.75	119.9	131.4	116.15		219.55	209.5	218.95	201.8	213.45	205.55	219.95	207.15
131.55	122.85	130.65	115.3	125.85	111.4	126	110.45		219.65	208.85	220.95	199.45	219.9	196.95	210.6	194.5
132.4	124.5	130.45	113.85	127.5	117.9	127.55	108.45		222.8	211.45	218.45	202.6	214.5	203.45	213.95	191.7
	126.35	125.3	114.5	126.15	118	127.95	113.95			213.5	213.25	198.2	210.1	205.35	216.05	200.9
		124.3	121.85	131.4	111.05	124.25	116				214.15	206.45	222	195.05	210.25	204.75
		127	130.4	124		125.3					216.65	220.75	210		208.95
		125.6	121.95	129.75		125.75					215.05	206.65	222.1		215.95
			118.55	130.9								204.9	218.6
			119.7	130.1								208.95	217
				127.8									217.7
				129.5									216.4
